# Supplementary material for: miR-96-5p targets PTEN expression affecting radio-chemosensitivity of HNSCC cells
Source: J Exp Clin Cancer Res. 2019 Mar 29;38:141. doi: 10.1186/s13046-019-1119-x (PMC6440033; doi:10.1186/s13046-019-1119-x)
Supplement: Supplementary file 1 — Table S1 List of genes positively and negatively correlated to miR-96-5p expression in the subset of TCGA HNSCC tumors carrying missense TP53 mutations by bioinformatics analyses. (XLSX 26 kb) [file 13046_2019_1119_MOESM1_ESM.xlsx]

## Sheet: Sheet1
156 genes negatively correlated to miR-96-5p from the TCGA HNSCC cohort of 176 patients carrying mutant p53. The genes were selected setting R of Spearman and Pearson <=-0,3
gene	R Spearman	p	R Pearson	p
ADAMTS15	-0.393691	6.45934e-08	-0.38376	1.45955e-07
ADAMTS16	-0.314855	2.08101e-05	-0.362832	7.46289e-07
ADAMTS6	-0.357295	1.33645e-06	-0.320936	1.40683e-05
ALPK2	-0.383962	1.81199e-07	-0.382808	1.57595e-07
ANTXR1	-0.287068	0.000119493	-0.338303	4.38477e-06
AP2B1	-0.327587	1.01918e-05	-0.30565	3.70468e-05
AR	-0.325884	1.01655e-05	-0.350198	1.89275e-06
ARHGAP22	-0.268006	0.000338467	-0.320965	1.40412e-05
ARHGAP29	-0.399113	5.38453e-08	-0.37812	2.29155e-07
ARL4C	-0.325355	1.17786e-05	-0.371774	3.76875e-07
ARRB1	-0.377017	3.09975e-07	-0.349775	1.95128e-06
ARSB	-0.493425	0	-0.509573	5.09745e-13
ASPN	-0.299403	5.85742e-05	-0.371734	3.78046e-07
ASXL3	-0.297818	5.9616e-05	-0.303878	4.13067e-05
BCL6B	-0.382734	1.99421e-07	-0.411064	1.45292e-08
BNC2	-0.408098	2.54803e-08	-0.451055	3.33522e-10
BVES	-0.249956	0.000849223	-0.300214	5.16142e-05
C16orf45	-0.380777	2.32133e-07	-0.427179	3.36719e-09
CD200	-0.330726	8.2999e-06	-0.311901	2.50936e-05
CD79B	-0.315395	2.21728e-05	-0.300022	5.22186e-05
CFL2	-0.287948	0.000113682	-0.356616	1.18567e-06
CHN1	-0.27387	0.000247612	-0.31679	1.83896e-05
CHRM4	-0.277714	0.000190176	-0.326112	1.00132e-05
CHST3	-0.365791	7.20234e-07	-0.33903	4.16943e-06
CLCN4	-0.340328	4.36935e-06	-0.32499	1.07848e-05
CNN3	-0.358312	1.24224e-06	-0.377938	2.32487e-07
COL6A2	-0.382591	2.01655e-07	-0.435301	1.5645e-09
COL8A2	-0.295391	7.41181e-05	-0.327411	9.1848e-06
CSGALNACT2	-0.32902	9.2823e-06	-0.351661	1.70293e-06
CYP1B1	-0.326965	1.0613e-05	-0.338608	4.29313e-06
DACT1	-0.359368	1.15109e-06	-0.399079	4.104e-08
DKK3	-0.344858	3.20509e-06	-0.320689	1.42955e-05
DSEL	-0.265791	0.000380199	-0.330376	7.5312e-06
EDNRA	-0.403152	3.85704e-08	-0.40656	2.15671e-08
ENOX1	-0.319499	1.54431e-05	-0.370272	4.23319e-07
FAT3	-0.283654	0.000136214	-0.328039	8.80858e-06
FBXL7	-0.343424	3.06698e-06	-0.385258	1.29295e-07
FLT1	-0.282989	0.00015023	-0.300264	5.14585e-05
FOXL1	-0.332452	7.40701e-06	-0.351661	1.70293e-06
FOXP1	-0.390506	1.08058e-07	-0.422574	5.15396e-09
FRMD4A	-0.264807	0.000400233	-0.300538	5.06159e-05
GALNT10	-0.369762	5.36363e-07	-0.407929	1.91385e-08
GALNT2	-0.40676	2.85241e-08	-0.419236	6.98871e-09
GIPC3	-0.324497	1.24491e-05	-0.375861	2.73894e-07
GLI3	-0.422272	7.46999e-09	-0.411047	1.45504e-08
GLIS2	-0.286936	0.000120389	-0.331036	7.20368e-06
GLIS3	-0.368237	6.00936e-07	-0.409838	1.61877e-08
GNA12	-0.305868	3.98077e-05	-0.309819	2.85976e-05
GOLM1	-0.349064	2.39371e-06	-0.380502	1.89609e-07
GPIHBP1	-0.272372	0.000255116	-0.334788	5.58372e-06
GPX8	-0.402485	4.07672e-08	-0.423542	4.71514e-09
GUCY1A2	-0.320762	1.58109e-05	-0.34434	2.87515e-06
H6PD	-0.321937	1.467e-05	-0.327441	9.16664e-06
HRH1	-0.337231	5.38607e-06	-0.341021	3.63001e-06
HTRA3	-0.324724	1.22686e-05	-0.410242	1.56212e-08
IL18R1	-0.383555	1.87056e-07	-0.364526	6.56736e-07
IL7	-0.333451	6.93247e-06	-0.317852	1.71767e-05
IMPG2	-0.301674	4.72483e-05	-0.320756	1.42333e-05
INHBA	-0.310924	2.92499e-05	-0.305019	3.85137e-05
IRF1	-0.334609	6.4188e-06	-0.327159	9.34041e-06
ITGA11	-0.341763	3.96276e-06	-0.377458	2.41485e-07
ITGB1	-0.283863	0.000143081	-0.310058	2.81726e-05
ITGB3	-0.357158	1.3496e-06	-0.346904	2.39687e-06
JAM3	-0.335591	6.01178e-06	-0.335498	5.31884e-06
JAZF1	-0.340229	4.39882e-06	-0.388279	1.01057e-07
KCNJ5	-0.333556	6.07306e-06	-0.341474	3.51692e-06
KIAA1755	-0.354884	1.34658e-06	-0.379861	1.99552e-07
KIF26B	-0.346716	2.81882e-06	-0.428557	2.96088e-09
LIMA1	-0.368844	5.74374e-07	-0.346254	2.51038e-06
LITAF	-0.401274	4.50655e-08	-0.428428	2.99686e-09
MBNL2	-0.332873	7.20373e-06	-0.327784	8.9595e-06
MFRP	-0.266441	0.000351054	-0.304328	4.01818e-05
MGAT1	-0.447964	6.75765e-10	-0.47481	2.77976e-11
MICAL2	-0.456513	2.82451e-10	-0.463273	9.51631e-11
MMP16	-0.419212	9.78546e-09	-0.414712	1.05051e-08
MN1	-0.318974	1.7708e-05	-0.359594	9.50981e-07
MYADM	-0.290636	9.75376e-05	-0.330714	7.36188e-06
NAGA	-0.286733	0.000121774	-0.331554	6.95625e-06
NOVA2	-0.425017	4.11546e-09	-0.440322	9.64152e-10
NOX4	-0.327764	1.00756e-05	-0.340365	3.80002e-06
NRP2	-0.380781	2.32054e-07	-0.407124	2.05318e-08
ORAI2	-0.339679	4.56607e-06	-0.373982	3.17358e-07
P4HA3	-0.327257	1.0413e-05	-0.36967	4.43426e-07
PABPC4L	-0.288853	0.000101089	-0.317605	1.74518e-05
PAK3	-0.41891	7.19895e-09	-0.4209	6.0067e-09
PAPSS2	-0.372985	4.21083e-07	-0.405459	2.37332e-08
PARP8	-0.417695	1.11747e-08	-0.373332	3.33871e-07
PARVA	-0.39744	6.17454e-08	-0.422861	5.01993e-09
PDE1A	-0.411179	1.43818e-08	-0.426581	3.55987e-09
PDGFC	-0.329276	9.12854e-06	-0.382545	1.60974e-07
PDGFRB	-0.380632	2.34757e-07	-0.419996	6.52239e-09
PGR	-0.329002	8.25918e-06	-0.322687	1.25477e-05
PHC2	-0.371462	4.72256e-07	-0.382866	1.5686e-07
PIGK	-0.38335	1.90068e-07	-0.376013	2.70641e-07
PKIA	-0.289439	0.000104445	-0.313035	2.33595e-05
PKIG	-0.381994	2.11228e-07	-0.437559	1.25976e-09
PLXDC1	-0.317497	1.94362e-05	-0.315063	2.05358e-05
PMEPA1	-0.323691	1.31112e-05	-0.344119	2.92032e-06
PNMA2	-0.331663	6.90507e-06	-0.390937	8.12e-08
PODXL	-0.39807	5.865e-08	-0.37977	2.01011e-07
PPM1M	-0.261939	0.00046436	-0.303437	4.24357e-05
PRLR	-0.352795	1.56828e-06	-0.337962	4.48963e-06
PRND	-0.241653	0.00123329	-0.318664	1.63006e-05
PRRX1	-0.386139	1.52754e-07	-0.431847	2.17274e-09
PTEN	-0.336044	5.83218e-06	-0.308854	3.03743e-05
QKI	-0.340517	4.31353e-06	-0.3592	9.79252e-07
RAB23	-0.270354	0.000298883	-0.30035	5.11938e-05
RASSF8	-0.347748	2.62379e-06	-0.361048	8.53184e-07
RBPJ	-0.296766	6.83979e-05	-0.327298	9.25403e-06
RNF150	-0.322136	1.30088e-05	-0.348065	2.20606e-06
RNF157	-0.277055	0.000208352	-0.301307	4.83114e-05
RUNX1	-0.294334	7.8813e-05	-0.343184	3.11929e-06
RXFP3	-0.276992	0.000197952	-0.309763	2.86987e-05
SAMD14	-0.316399	2.08236e-05	-0.347012	2.37841e-06
SDC2	-0.271996	0.000273814	-0.301296	4.83427e-05
SDSL	-0.304182	4.40637e-05	-0.316207	1.90894e-05
SEMA5A	-0.2865	0.000123388	-0.303695	4.17717e-05
SFXN3	-0.36807	6.08454e-07	-0.405694	2.32542e-08
SGCB	-0.302831	4.77809e-05	-0.331439	7.01029e-06
SH3KBP1	-0.38744	1.37857e-07	-0.385301	1.28845e-07
SH3PXD2B	-0.37444	3.77193e-07	-0.404053	2.68028e-08
SH3RF3	-0.442184	1.18921e-09	-0.440326	9.63807e-10
SHANK1	-0.286214	0.000117696	-0.317361	1.77279e-05
SHROOM4	-0.404629	3.41031e-08	-0.411358	1.41561e-08
SLC24A2	-0.238471	0.00143637	-0.314876	2.07831e-05
SLC39A13	-0.249236	0.000879807	-0.305817	3.6666e-05
SNX9	-0.307112	3.692e-05	-0.347785	2.25082e-06
SORBS2	-0.377332	3.026e-07	-0.362679	7.54968e-07
SPOCK2	-0.361748	9.68639e-07	-0.35094	1.79407e-06
SSTR3	-0.290251	9.32021e-05	-0.349312	2.01745e-06
STX2	-0.316119	2.11913e-05	-0.303873	4.13178e-05
SUFU	-0.371059	4.86753e-07	-0.329497	7.98973e-06
SULF2	-0.325756	1.14776e-05	-0.344771	2.7888e-06
SURF4	-0.349987	2.2441e-06	-0.376199	2.66708e-07
TCF7	-0.341429	4.0542e-06	-0.32689	9.50882e-06
TGFB3	-0.378261	2.81805e-07	-0.433254	1.90161e-09
THY1	-0.293062	8.4837e-05	-0.334614	5.65068e-06
TMEM200A	-0.371968	4.54621e-07	-0.407815	1.93307e-08
TMEM47	-0.319175	1.74852e-05	-0.336364	5.01225e-06
TMOD2	-0.435738	2.19214e-09	-0.433115	1.92687e-09
TNFSF10	-0.35659	1.40567e-06	-0.344771	2.78887e-06
TNFSF4	-0.276819	0.000211044	-0.319991	1.49593e-05
TP53I11	-0.365245	7.49799e-07	-0.367754	5.13676e-07
TRIL	-0.320414	1.61643e-05	-0.355936	1.24654e-06
TRIM8	-0.348347	2.51664e-06	-0.37778	2.3542e-07
TSPAN11	-0.304545	4.31122e-05	-0.31485	2.08176e-05
TSPAN4	-0.344143	3.36687e-06	-0.360431	8.93466e-07
TTYH3	-0.326104	1.12221e-05	-0.384334	1.39342e-07
UACA	-0.326661	1.08243e-05	-0.349859	1.93958e-06
UBE2QL1	-0.290678	9.73043e-05	-0.323327	1.20327e-05
VCL	-0.350035	2.2365e-06	-0.325625	1.03415e-05
VDR	-0.391037	1.03574e-07	-0.35333	1.50843e-06
WISP1	-0.36473	7.78756e-07	-0.364219	6.72196e-07
WSCD1	-0.266147	0.000356582	-0.309603	2.89862e-05
XYLT1	-0.26333	0.000432153	-0.302122	4.59786e-05
ZNF618	-0.320108	1.64813e-05	-0.355667	1.27142e-06

## Sheet: Sheet2
58 genes positively correlated to miR-96-5p from the TCGA HNSCC cohort of 176 patients carrying mutant p53. The genes were selected setting R of Spearman and Pearson >=0,3
gene	R Spearman	p	R Pearson	p
ADAM11	0.277359	0.000204928	0.306655	3.4817e-05
AMZ2	0.281933	0.000159321	0.313096	2.32692e-05
ANAPC7	0.345937	2.9751e-06	0.357023	1.15058e-06
ANKRD9	0.341396	4.06333e-06	0.336244	5.05363e-06
ATP5S	0.327887	9.99508e-06	0.34422	2.89962e-06
ATP6V1C2	0.2963	7.029e-05	0.366961	5.45785e-07
B3GALNT2	0.286071	0.00012641	0.336989	4.80109e-06
BDH1	0.315245	2.23809e-05	0.3447	2.80287e-06
BRMS1L	0.286423	0.000123925	0.310014	2.82504e-05
C12orf76	0.3516	2.00358e-06	0.332319	6.60545e-06
CALB1	0.331823	6.83081e-06	0.305356	3.77227e-05
CCDC51	0.314528	2.34047e-05	0.300936	4.94103e-05
CCNE1	0.329465	9.01611e-06	0.391008	8.07215e-08
CHODL	0.379816	2.00271e-07	0.332328	6.6014e-06
COIL	0.292688	8.66894e-05	0.319658	1.52854e-05
DAP3	0.304664	4.2805e-05	0.364125	6.76975e-07
DHODH	0.273626	0.000238255	0.331725	6.87646e-06
ERBB3	0.259692	0.000521125	0.315339	2.01782e-05
FGFBP3	0.398741	5.55133e-08	0.379414	2.06788e-07
FOXE1	0.311616	2.80314e-05	0.327929	8.87333e-06
GET4	0.359421	1.14671e-06	0.309806	2.8621e-05
GGT6	0.301491	4.77752e-05	0.328651	8.45531e-06
GPLD1	0.263915	0.000401281	0.32495	1.08133e-05
GRTP1	0.255373	0.00064863	0.311613	2.55529e-05
KCNIP2	0.391933	9.64046e-08	0.348811	2.09132e-06
KIAA0319	0.366464	5.66859e-07	0.416189	9.20229e-09
LRRC1	0.2914	9.33579e-05	0.332817	6.38594e-06
MAPK13	0.306251	3.88964e-05	0.379333	2.08125e-07
METTL2A	0.233617	0.00185068	0.319522	1.54205e-05
MIPOL1	0.358043	1.26648e-06	0.325688	1.0298e-05
MRM1	0.353713	1.72555e-06	0.349538	1.98484e-06
MTA3	0.405532	3.16228e-08	0.379379	2.07357e-07
NR5A1	0.221329	0.00315681	0.342347	3.30829e-06
PIGF	0.448078	6.68124e-10	0.417062	8.50718e-09
PPP1R1B	0.295016	7.0448e-05	0.342067	3.37378e-06
PRSS16	0.270612	0.000294815	0.303246	4.29336e-05
PSAT1	0.374594	3.7281e-07	0.357737	1.09148e-06
PTPN2	0.254779	0.000668276	0.382899	1.56453e-07
RAP1GAP	0.425664	5.51815e-09	0.459034	1.47861e-10
RBM33	0.304402	4.34847e-05	0.31601	1.93317e-05
RCOR2	0.299751	5.73824e-05	0.312292	2.4482e-05
RDH13	0.286544	0.000123082	0.305111	3.82969e-05
RIT1	0.318464	1.82884e-05	0.343675	3.01335e-06
RPIA	0.323878	1.29545e-05	0.369098	4.6337e-07
SIRT5	0.307794	3.54208e-05	0.321531	1.35327e-05
SLC34A1	0.299361	5.43391e-05	0.328428	8.58268e-06
SLC48A1	0.353088	1.80372e-06	0.364486	6.58725e-07
SLC7A11	0.284955	0.000134596	0.322731	1.25117e-05
STRBP	0.362395	9.24014e-07	0.415807	9.52407e-09
STX3	0.264006	0.000417266	0.311254	2.61361e-05
TADA2A	0.340839	4.22032e-06	0.352966	1.54891e-06
TMEM184A	0.325582	1.16073e-05	0.365065	6.30469e-07
TMPRSS4	0.304055	4.08596e-05	0.301413	4.80016e-05
TRIM74	0.439225	1.07245e-09	0.431825	2.17743e-09
TUFM	0.269392	0.000314544	0.303283	4.28371e-05
UCK2	0.253863	0.000699623	0.314011	2.19583e-05
ZDHHC18	0.258118	0.00056463	0.305752	3.68129e-05
ZNF398	0.314145	2.39691e-05	0.338923	4.20057e-06
